# Supplementary material for: IL-17 Pathway Members as Potential Biomarkers of Effective Systemic Treatment and Cardiovascular Disease in Patients with Moderate-to-Severe Psoriasis
Source: Int J Mol Sci. 2022 Jan 5;23(1):555. doi: 10.3390/ijms23010555 (PMC8745093; doi:10.3390/ijms23010555)
Supplement: Supplementary file 1 [file ijms-23-00555-s001.zip]

Archive with 1 entries (1 files):
- ijms-1522273-supplementary.pdf
